# Supplementary material for: Bridging non-overlapping reads illuminates high-order epistasis between distal protein sites in a GPCR
Source: Nat Commun. 2020 Feb 4;11:690. doi: 10.1038/s41467-020-14495-7 (PMC7000732; doi:10.1038/s41467-020-14495-7)
Supplement: Supplementary file 4 — Source Data [file 41467_2020_14495_MOESM4_ESM.xlsx]

## Sheet: Figure 4
	CPM
[3H-NECA] (nM)	pYC			WT			Q89A			Q89S			GRIA			SLNIG
0	3	2	3	2	6	6	2	4	4	4	5	5	4	2	5	7	4	4
1.5625	6	3	3	64	47	35	224	211	240	269	283	176	148	222	182	138	195	220
3.125	13	10	18	108	89	54	450	470	429	574	478	918	317	337	348	282	376	382
6.25	18	24	23	192	223	155	719	702	640	877	818	594	477	597	529	494	563	618
12.5	34	50	37	331	408	255	1084	978	892	1293	1161	783	612	847	800	783	767	883
25	49	126	113	470	533	388	1238	1266	1270	1556	1523	1194	815	1157	1066	861	1199	1152
50	91	226	105	546	694	708	1460	1383	1357	2099	1735	1402	1152	1391	1352	1216	1410	1521
100	196	350	209	805	900	958	1834	1782	1547	2533	2165	1719	1488	1655	1630	1341	1416	1794
200	605	452	375	1026	1370	1371	2245	2197	2158	2889	2229	2151	1857	2089	2112	1692	1849	2050
400	508	1008	973	1047	2304	1995	2884	2262	2852	3382	2947	2944	2326	2813	3169	2037	2595	2482

## Sheet: Supplementary Figure 1
[FITC-APEC] (nM)	WT			pITy A2a10H			pYC			pYC A2a10H
0	103	101	104	107	105	107	94	100	98	96	95	95
10	99	95	100	102	103	101	97	98	97	101	100	99
100	112	101	102	124	112	118	101	102	106	111	108	134
1000	129	138	118	357	323	352	100	119	168	208	180	189
10000	183	185	205	1097	999	1047	309	292	291	370	353	396
50000	629	712	444	1681	1267	1322	372	290	260	442	457	477

## Sheet: Supplementary Figure 2
Sample	Mean Singlet Fluorescence Intensity (a.u.) (530 nm)	% pop above background
pITy A2a10H -raffinose	853	0.884
	1341	0.927
	1013	0.866
pITy A2a10H +raffinose	1177	0.973
	1389	0.991
	1621	0.997

## Sheet: Supplementary Figure 4
[FITC-APEC] (nM)	pYC			pYC A2a10H			pYC A2a10H (Q89A)
0	97	103	101	99.3	98	98.3	98.5	100	99
10	99.7	101	99.9	104	103	102	102	104	101
100	103	105	109	114	110	133	132	133	147
1000	102	120	152	206	184	191	298	308	303
10000	180	163	184	377	330	373	368	357	377
50000	244	221	212	354	386	364	430	460	408
